# Supplementary material for: New chemical biopsy tool for spatially resolved profiling of human brain tissue in vivo
Source: Sci Rep. 2021 Sep 30;11:19522. doi: 10.1038/s41598-021-98973-y (PMC8484280; doi:10.1038/s41598-021-98973-y)
Supplement: Supplementary file 2 — Supplementary Information 2. [file 41598_2021_98973_MOESM2_ESM.xlsx]

## Sheet: title page
		New Chemical Biopsy Tool for Spatially Resolved Profiling of Human Brain Tissue in vivo
		Joanna Bogusiewicz1, Katarzyna Burlikowska1, Kamil Łuczykowski1, Karol Jaroch1, Marcin Birski2, Jacek Furtak2, Marek Harat 2,3#, Janusz Pawliszyn4#, Barbara Bojko1#
		1. Department of Pharmacodynamics and Molecular Pharmacology, Faculty of Pharmacy, Collegium Medicum in Bydgoszcz, Nicolaus Copernicus University in Torun, Jurasza 2 Street, 85-089 Bydgoszcz, Poland
		2. Department of Neurosurgery, 10th Military Research Hospital and Polyclinic, Powstancow Warszawy 5 Street, 85-681 Bydgoszcz, Poland
		3. Department of Neurosurgery and Neurology, Faculty of Health Sciences, Collegium Medicum in Bydgoszcz, Nicolaus Copernicus University in Torun, Ujejskiego 75 Street, 85-168 Bydgoszcz, Poland
		4. Department of Chemistry, University of Waterloo, 200 University Avenue West, Waterloo, Ontario N2L 3G1, Canada
		#corresponding authors
		Marek Harat – e-mail: harat@10wsk.mil.pl; phone: +48261417094; Janusz Pawliszyn – e-mail: janusz@uwaterloo.ca; Barbara Bojko – e-mail: bbojko@cm.umk.pl; phone: +48525853564

## Sheet: Table S.B.1. HILIC-HRMS
Table SB1. Features sampled with use of SPME fibers and analysed by HILIC-HRMS
Putative LipidIon	Observed m/z	Delta(ppm)	Retention time	average normalized area- C18	CV - C18	average normalized area - HLB	CV - HLB	ratio of average normalized area- C18:HLB	The F-test
Cer 20:0;O2 +H	344.315	1.48293	11.217	0.00044467	0.592537	0.000188429	0.0931238	2.35988	+
Cer 23:1;O3 +H	400.342	1.17437	7.985	0.000730741	0.336583	0.000574304	0.0869104	1.2724	-		Legend to the Table SA2:
Cer 34:1;O2 +H	538.519	0.920289	1.352	9.99654e-05	0.777313	3.97158e-05	0.161611	2.51702	+
Cer 36:1;O2 +H	566.55	0.793653	1.352	0.00114942	0.289247	0.00096415	0.0968156	1.19216	-		Hallmarks
Cer 36:2;02 +H	564.535	0.887705	1.352	0.0003176	0.263388	0.000216273	0.293211	1.46851	-				ratio two times higher for feature sampled with use of C18 than HLB fibers
Cer 40:0;O2 +Na	646.611	0.00700576	5.277	0.000543986	0.290701	0.000711753	0.140143	0.76429	-				ratio two times lower for feature sampled with use of C18 than HLB fibers
Cer 40:2;O2 +H	620.597	0.433378	5.362	0.00108496	0.393658	0.00128767	0.159031	0.842575	-				peak area between C18 and HLB fibers statistically significantly different (p<0.05)
Cer 41:2;O2 +H	634.613	0.507896	5.286	0.000404082	0.1604	0.000507314	0.126944	0.796512	-		+		standard deviation of peak area between C18 and HLB fibers statistically significantly different (p<0.05) - The F test significant
Cer 42:2;O2 +H	648.628	0.922033	5.227	0.000849428	0.304932	0.00106127	0.194076	0.800391	-		-		standard deviation of peak area between C18 and HLB fibers is not statistically significantly different (p<0.05) - The F test unsignificant
Cer 42:3;O2 +H	646.613	0.584273	5.277	0.000528835	0.370798	0.000723733	0.141625	0.730704	-
Cer 45:6;O3 +Na	720.59	0.000652243	7.073	0.0014758	0.0877833	0.00122862	0.0520829	1.20119	-		Abbreviations
Cer 45:7;O4 +Na	718.574	0.000654073	6.996	0.000921317	0.0417143	0.000867458	0.164187	1.06209	-
CerP 21:0;O3 +H	454.292	1.36	10.628	0.000409006	0.154941	0.000258149	0.0736923	1.58438	-		C18		Octadecyl
CerP 21:0;O3 +Na	476.274	0.871226	10.628	0.000223227	0.175763	0.000154446	0.080098	1.44534	-		CV		Coefficient of variation
CerP 23:0;O3 +H	482.324	0.00317214	10.446	0.00145717	0.0977144	0.000913417	0.0869416	1.5953	-		HLB		Hydrophilic-lipophylic balanced
CerP 23:0;O3 +Na	504.306	0.00688074	10.476	0.000793155	0.199173	0.000559456	0.0743411	1.41773	-		Lipids
CerP 23:1;O3 +H	480.308	0.683706	10.477	0.000452082	0.260526	0.000258552	0.200081	1.74851	-			Cer	Ceramides
CerP 23:1;O3 +Na	502.291	1.5233	10.054	0.000979743	0.138752	0.000642264	0.107381	1.52545	-			CerP	Ceramide phosphates
CerP 23:1;O3 +Na	502.29	0.00690835	10.454	0.000483954	0.0752919	0.00027829	0.233729	1.73903	-			DG	Diglycerides
CerP 24:0;O3 +H	496.339	0.943956	9.214	0.0132485	0.0377362	0.00844996	0.0923047	1.56788	-			HexCer	Hexoyl ceramides
CerP 24:0;O3 +Na	518.321	0.5645	9.192	0.00145774	0.117528	0.00110681	0.144742	1.31707	-			LPC	LySPBphosphatidylcholines
CerP 24:1;O3 +H	494.324	0.865959	9.217	0.000275396	0.158597	0.000131097	0.0667998	2.10069	-			LPE	LySPBphosphatidyletanoloamines
CerP 26:0;O3 +H	524.371	0.00291778	9.038	0.00519357	0.101262	0.00362864	0.097262	1.43127	-			MG	Monoglycerides
CerP 26:0;O3 +Na	546.353	0.00635121	9.05	0.00069845	0.0932236	0.000542705	0.18161	1.28698	-			PC	Phosphatidylocholines
CerP 26:1;O3 +H	522.355	0.00292904	8.769	0.00307151	0.1167	0.00180225	0.0484557	1.70427	-			PE	Phosphatidyloetanoloamines
CerP 26:1;O3 +Na	544.337	0.146378	9.055	0.00214337	0.155352	0.00112771	0.0927731	1.90064	-			PG	Phosphatidylglycerols
CerP 26:1;O3 +Na	544.337	0.00637472	8.715	0.000874038	0.206815	0.000504201	0.0636933	1.73351	-			PS	Phosphatidylserines
CerP 38:1;O4 +H	706.538	0.580181	7.157	0.00379237	0.0679064	0.0032774	0.0285032	1.15713	-			SHexCer	Sulfatides
CerP 39:2;O2 +NH4	703.574	0.513759	8.406	0.00456206	0.235918	0.00264529	0.0749364	1.72459	-			SM	Sphingomyelines
CerP 39:2;O3 +Na	724.525	0.00478934	7.545	0.001408	0.486363	0.00132159	0.598259	1.06538	-			SPB	Sphingosines
CerP 39:3;O3 +H	700.527	0.355565	7.702	0.000276762	0.227739	0.000301099	0.135338	0.919171	-
CerP 40:2;O4 +H	732.553	0.733112	7.073	0.0104371	0.0303418	0.00973862	0.0682223	1.07172	-
CerP 41:3;O2 +Na	750.542	1.71905	7.505	0.00566211	0.183166	0.00587711	0.208785	0.963418	-
CerP 41:3;O2 +NH4	729.591	0.00338546	8.339	0.00617586	0.138992	0.00398903	0.243224	1.54821	-
CerP 42:0;O4 +Na	786.598	0.00194508	6.903	0.0138143	0.0984745	0.0145543	0.207487	0.949153	-
CerP 43:2;O2 +NH4	759.637	0.00325155	8.267	0.00559508	0.224982	0.00538602	0.175117	1.03882	-
CerP 43:4;O3 +Na	776.558	1.53359	7.434	0.0151869	0.144949	0.0153587	0.088175	0.988808	-
CerP 43:5;O3 +Na	774.543	3.10704	7.45	0.00371273	0.0532331	0.00405536	0.087453	0.915511	-
CerP 43:5O3 +H	752.559	0.00203306	7.471	0.00917114	0.0724122	0.0079268	0.0340216	1.15698	-
CerP 43:6;O3 +H	750.543	0.00203852	7.505	0.00566205	0.183233	0.00521541	0.172176	1.08564	-
CerP 43:7;O3 +H	748.528	0.00204401	7.509	0.00546765	0.103133	0.00574462	0.131522	0.951786	-
CerP 45:2;O2 +NH4	787.669	0.00313584	8.178	0.00227675	0.327769	0.0019851	0.124384	1.14692	-
CerP 45:3;O2 +NH4	785.653	0.00314388	8.2	0.000931804	0.483772	0.000868517	0.349586	1.07287	-
CerP 45:7;O3 +H	776.559	0.00197023	7.432	0.0151029	0.147574	0.0143712	0.089301	1.05091	-
CerP 45:7;O3 +Na	798.541	0.00434543	7.432	0.00110481	0.146914	0.00166346	0.227652	0.664166	-
CerP 46:2;O2 +NH4	801.684	0.00308101	8.16	0.000781687	0.152926	0.000668993	0.087126	1.16845	-
CerP 47:3;O2 +NH4	813.684	0.00303557	8.151	0.0090153	0.266852	0.00883729	0.0555421	1.02014	-
CerP 47:4;O2 +NH4	811.669	0.00304311	8.142	0.000628469	0.202906	0.000480616	0.107363	1.30763	-
CerP 47:7;O3 +H	804.589	1.94416	7.357	0.000332355	0.021329	0.000308155	0.0920831	1.07853	-
DG P-40:7 +H	651.534	0.99995	7.985	0.000515148	0.177891	0.000274162	0.105604	1.87899	-
HexCer 33:1;O4 +NH4	735.573	0.0060769	7.084	0.0596224	0.127701	0.0573535	0.0257875	1.03956	-
HexCer 33:2;O4 +NH4	733.557	0.361138	7.074	0.00464183	0.0124454	0.00413532	0.130149	1.12249	+
HexCer 34:3;O4 +NH4	745.557	0.883738	7.728	0.00267761	0.15481	0.0028386	0.148387	0.943283	-
HexCer 35:0;O4 +H	748.593	0.977104	1.58	0.000284438	0.322146	0.000296297	0.125221	0.959977	-
HexCer 35:2;O4 +NH4	761.589	0.00586931	6.993	0.0891426	0.0758424	0.0953364	0.0877993	0.935033	-
HexCer 36:1;O3 +H	728.603	0.946395	3.177	0.00126038	0.476312	0.00125955	0.122533	1.00066	-
HexCer 36:1;O3 +H	744.597	1.24696	5.53	0.00230739	0.358668	0.00239163	0.142481	0.96478	-
HexCer 36:1;O3 +Na	766.579	1.57599	5.588	0.00074308	0.173477	0.000921162	0.0451585	0.806677	-
HexCer 36:2;O2 +H	726.587	1.19257	5.53	0.00165351	0.31395	0.00155899	0.071008	1.06063	-
HexCer 36:3;O3 +NH4	757.593	1.52584	7.554	0.000998539	0.609039	0.00123879	0.288553	0.806063	-
HexCer 36:3;O4 +NH4	773.587	1.73868	7.666	0.000244681	0.58386	0.000273729	0.283621	0.89388	-
HexCer 36:5;O3 +NH4	753.561	1.32569	7.5	0.00459885	0.0982598	0.00439705	0.107224	1.04589	-
HexCer 36:6;O3 +NH4	751.545	1.68381	7.504	0.00264629	0.140598	0.00283049	0.112912	0.93492	-
HexCer 36:7;O3 +NH4	749.53	1.02258	7.511	0.0023586	0.0901064	0.00246782	0.170828	0.955742	-
HexCer 37:1;O4 +H	774.608	1.45162	1.561	0.000429603	0.363674	0.000438757	0.122185	0.979136	-
HexCer 38:1;O3 +H	772.629	0.861736	5.448	0.00176821	0.344817	0.00196849	0.110425	0.898257	-
HexCer 38:1;O3 +Na	794.611	1.27855	5.484	0.000400781	0.154572	0.000499961	0.117704	0.801624	-
HexCer 38:2;O2 +H	754.618	1.10132	5.46	0.0011479	0.352813	0.00125224	0.193435	0.91668	-
HexCer 38:5;O3 +NH4	781.593	1.38012	7.465	0.00270531	0.10826	0.00235747	0.0180775	1.14755	+
HexCer 39:0;O2 +Na	794.649	1.6521	5.304	0.000318585	0.165511	0.000411332	0.0424597	0.774522	-
HexCer 40:0;O2 +Na	808.665	1.49812	5.277	0.00357466	0.299754	0.00464232	0.257013	0.770016	-
HexCer 40:1;O2 +H	784.665	1.55922	3.002	0.00156383	0.393306	0.00165018	0.0677968	0.947673	-
HexCer 40:1;O3 +H	800.66	1.35416	5.362	0.0102293	0.350365	0.0120938	0.183089	0.845834	-
HexCer 40:1;O3 +Na	822.642	1.13529	5.416	0.00152316	0.205196	0.00203582	0.204852	0.74818	-
HexCer 40:2;O2 +H	782.65	0.911234	5.361	0.00708519	0.343762	0.00808941	0.131172	0.87586	-
HexCer 40:2;O3 +H	798.645	1.05299	5.385	0.0010406	0.306472	0.00129188	0.0561121	0.805488	-
HexCer 41:1;O2 +H	798.68	1.63743	2.958	0.00084695	0.30862	0.000959578	0.0138208	0.882627	+
HexCer 41:1;O3 +H	814.676	1.25092	5.286	0.00395028	0.177983	0.00479088	0.151672	0.824542	-
HexCer 41:1;O3 +Na	836.657	1.49727	5.291	0.000707439	0.278804	0.000805056	0.228492	0.878745	-
HexCer 41:2;O2 +H	796.665	1.06658	5.291	0.00257761	0.178272	0.00326736	0.183728	0.788898	-
HexCer 42:1;O3 +H	828.691	1.83367	5.236	0.00964322	0.344825	0.0128808	0.16841	0.748652	-
HexCer 42:1;O3 +Na	850.673	2.04093	5.236	0.00133305	0.12956	0.00191472	0.228969	0.696212	-
HexCer 42:2;O2 +H	810.68	1.92221	5.236	0.00644173	0.332642	0.00777147	0.201582	0.828894	-
HexCer 42:2;O3 +H	826.675	1.45472	5.286	0.00558531	0.34824	0.00777232	0.235301	0.718615	-
HexCer 42:2;O3 +Na	848.657	1.65021	5.277	0.00076985	0.130183	0.0011539	0.216106	0.667173	-
HexCer 43:1;O2 +H	842.706	1.7967	5.172	0.00044387	0.156722	0.000569903	0.172757	0.778851	-
HexCer 43:2;O2 +H	824.696	1.61746	2.895	0.000344205	0.306639	0.000424742	0.142492	0.810386	-
LPC 22:6 +H	568.339	0.679145	8.697	0.00105982	0.134399	0.000577817	0.0951437	1.83418	-
LPC 29:1 +H	676.527	0.501988	7.76	0.000197365	0.194166	0.000209286	0.326574	0.943039	-
LPC 32:1 +H	718.574	0.934515	6.996	0.000921396	0.0416024	0.000867438	0.16428	1.0622	-
LPE 21:1 +H	522.355	0.74884	8.769	0.00307366	0.11679	0.00180272	0.0485586	1.70501	-
LPE 22:6 +H	526.293	0.00290713	10.365	0.000569142	0.212183	0.00025877	0.038313	2.19941	+
LPE 22:6 +Na	548.275	0.345171	10.385	0.000311052	0.309993	0.000142958	0.0168147	2.17583	+
LPE 35:1 +H	718.575	0.00212922	6.996	0.000921843	0.0420335	0.000867477	0.16422	1.06267	-
MG P-18:2 +H	339.289	1.51873	1.554	0.000263537	0.288881	0.00028312	0.208507	0.93083	-
PC 31:1 +Na	740.522	2.01006	7.666	0.00202187	0.589102	0.00102539	0.144754	1.9718	+
PC 32:0 +Na	756.551	0.46566	7.095	0.00299733	0.18017	0.00431038	0.227559	0.695375	-
PC 33:2 +Na	766.536	0.00199599	7.639	0.00375374	0.0621276	0.00431209	0.115302	0.870514	-
PC 35:1 +Na	796.584	1.2851	7.58	0.00308293	0.0345662	0.00271128	0.0759621	1.13707	-
PC 35:3 +Na	792.551	0.00193047	7.58	0.0190799	0.113323	0.0196346	0.0543638	0.971748	-
PC 35:4 +H	768.551	3.12726	7.602	0.0164018	0.0745961	0.0143824	0.148584	1.1404	-
PC 36:1 +Na	810.598	0.00188749	6.8	0.0317163	0.0705691	0.0297396	0.183207	1.06646	-
PC 36:3 +Na	806.568	1.28903	6.808	0.0167871	0.134837	0.0190963	0.0796911	0.879078	-
PC 38:4 +Na	832.583	0.00183766	6.744	0.00476399	0.152978	0.00484946	0.0921857	0.982375	-
PC 40:7 +H	832.585	0.00416774	6.744	0.0047575	0.159155	0.00486902	0.077111	0.977095	-
PC O-31:0 +Na	728.558	2.54418	7.619	0.00580797	0.399711	0.00674017	0.225575	0.861694	-
PC O-31:1+Na	768.551	0.00199076	7.603	0.0147411	0.0506013	0.01327	0.0942147	1.11086	-
PC O-32:1+H	760.585	0.00456228	6.992	0.184984	0.0445387	0.207631	0.0866257	0.890929	-
PC O-32:1+Na	782.567	0.0019551	6.865	0.0274237	0.190751	0.0263083	0.276516	1.0424	-
PC O-34:1+H	788.615	2.21549	6.902	0.052894	0.172731	0.0613588	0.0274408	0.862044	-
PC O-36:1+H	816.648	0.00424908	6.865	0.00258967	0.301148	0.00291164	0.178669	0.88942	-
PC O-36:1+Na	838.63	0.0018244	6.789	0.00249465	0.0826032	0.0021977	0.0356896	1.13512	-
PC P-31:1 +Na	724.525	0.600518	7.701	0.00103701	0.926869	0.000781188	0.283855	1.32748	-
PC P-33:1 +H	730.575	0.00209424	7.621	0.00569458	0.441287	0.00675678	0.235739	0.842795	-
PC P-33:1 +Na	752.558	1.84021	7.502	0.00958271	0.0135327	0.00829307	0.0617414	1.15551	-
PC P-33:2 +H	728.559	0.00210004	7.616	0.00578392	0.444031	0.00707522	0.184972	0.81749	-
PC P-35:1 +H	758.604	2.37266	7.581	0.001692	0.641027	0.00207688	0.349455	0.814682	-
PC P-35:1 +Na	780.588	0.00444537	7.132	0.00134176	0.190139	0.00109346	0.0295592	1.22707	+
PC P-37:1 +Na	808.619	0.411358	7.437	0.000236611	0.0934221	0.000212582	0.0883858	1.11304	-
PC P-37:3 +Na	804.588	0.00431277	7.357	0.000333312	0.0234851	0.000311377	0.0831521	1.07044	-
PE 36:3 +Na	764.522	3.14123	7.665	0.00620886	0.138608	0.00542558	0.0513939	1.14437	-
PE 38:4 +Na	790.536	0.0019354	7.58	0.00239132	0.0699115	0.00277523	0.104127	0.861665	-
PE 38:5 +H	766.537	1.90004	7.639	0.0036971	0.0758985	0.00425736	0.105366	0.868401	-
PE 38:6 +Na	786.503	1.54256	7.665	0.000438997	0.285502	0.000684261	0.191699	0.641563	-
PE 40:6 +Na	814.536	0.00187837	7.576	0.00112274	0.174047	0.00191255	0.243067	0.587036	-
PE 41:2 +H	814.632	0.00425959	6.901	0.00194161	0.187678	0.00231698	0.231432	0.837991	-
PE 41:3 +Na	834.599	0.326196	6.742	0.0110087	0.30842	0.0119431	0.156826	0.921763	-
PE 44:10 +H	840.554	0.00412823	7.447	0.000385902	0.23717	0.000492706	0.140361	0.783229	-
PE O-35:0 +H	720.589	1.16038	7.086	0.0015729	0.0949358	0.00122862	0.0520823	1.28022	-
PE O-36:4 +Na	748.527	2.55899	7.509	0.00524433	0.100119	0.00542504	0.136057	0.96669	-
PE P-40:7 +H	774.542	1.43238	7.456	0.00348734	0.089971	0.00406885	0.0814304	0.857083	-
PG 34:3 +NH4	762.527	1.37942	8.213	0.000927396	0.0474365	0.00046296	0.128904	2.00319	-
PG 36:3 +NH4	790.559	0.0043893	8.182	0.00753648	0.425187	0.00546286	0.139526	1.37959	-
PG 36:4 +NH4	788.543	1.09347	8.137	0.0037963	0.163095	0.00205881	0.116173	1.84393	-
PG 38:3 +NH4	818.589	1.31132	8.088	0.000677103	0.656346	0.000432371	0.231067	1.56602	-
PG 40:7 +NH4	838.559	0.00413805	6.996	0.003106	0.200572	0.00252094	0.191434	1.23208	-
PG 40:8 +NH4	836.544	0.00414802	7.985	0.0198985	0.16594	0.0132211	0.209136	1.50506	-
PG 42:7 +NH4	866.591	1.02662	6.914	0.000958998	0.138389	0.0008029	0.153273	1.19442	-
PS 34:1 +H	762.528	0.00455065	8.213	0.000936418	0.0631527	0.00051897	0.110247	1.80438	-
PS 34:1 +Na	784.509	1.10343	8.222	0.000386254	0.221557	0.000189494	0.122589	2.03834	-
PS 36:1 +Na	812.541	0.00188298	8.137	0.00383172	0.285792	0.00293502	0.0664448	1.30552	-
PS 36:2 +Na	810.525	0.553167	8.137	0.000920867	0.112349	0.000761502	0.357074	1.20928	-
PS 38:3 +Na	836.543	2.01333	7.983	0.0170616	0.131524	0.0116784	0.243954	1.46095	-
PS 40:6 +Na	858.524	1.50986	7.984	0.00426669	0.150572	0.00367227	0.0573537	1.16187	-
PS 42:5 +H	866.591	0.0040042	6.915	0.00094622	0.139618	0.000803666	0.154624	1.17738	-
PS 42:5 +Na	888.573	0.00172186	6.789	0.000463787	0.319296	0.000306351	0.271523	1.51391	-
PS 44:10 +H	884.542	1.57299	7.886	0.000609194	0.141586	0.000372443	0.132973	1.63567	-
SHexCer 34:0;O3 +H	798.539	0.626284	7.433	0.00113778	0.144394	0.00161501	0.253102	0.704505	-
SHexCer 34:0;O4 +H	814.534	0.135142	7.576	0.00112441	0.172265	0.00192167	0.229532	0.585118	-
SHexCer 36:1;O4 +H	840.551	1.59459	7.447	0.000382751	0.226351	0.000487277	0.151006	0.785489	-
SHexCer 42:2;O2 +H	890.637	1.94546	1.57	0.000222685	0.406361	0.000269798	0.212617	0.825376	-
SM 34:1;O2 +Na	725.556	0.814191	8.423	0.000396716	0.164141	0.000291569	0.254479	1.36062	-
SM 36:1;O2 +H	731.605	1.00025	8.327	0.0880562	0.209504	0.0635548	0.195027	1.38552	-
SM 36:1;O2 +Na	753.587	1.49283	8.343	0.00708225	0.22625	0.00714696	0.207296	0.990946	-
SM 36:2;O2 +Na	751.571	1.48132	8.365	0.000449842	0.120549	0.000437451	0.245207	1.02833	-
SM 37:1;O2 +H	745.62	1.94221	8.298	0.000301004	0.284275	0.00022501	0.214792	1.33774	-
SM 38:1;O2 +Na	781.618	1.80193	8.296	0.00035327	0.178914	0.000518975	0.247317	0.680707	-
SM 40:0; O2+Na	811.666	0.00311704	8.142	0.000628639	0.202639	0.000480348	0.106229	1.30872	-
SM 42:2;O2 +Na	835.665	1.97011	8.186	0.000414675	0.441993	0.000774121	0.145798	0.535673	-
SPB 18:0;O2 +H	302.305	1.20153	10.476	0.000993458	0.504123	0.000499645	0.0415117	1.98833	+
SPB 18:1;O2 +H	300.289	1.22353	9.015	0.00186372	0.346181	0.00127201	0.0249327	1.46517	+
SPB 20:0;O2 +H	330.336	1.66068	10.203	0.00112592	0.566371	0.000599141	0.0158754	1.87922	+
SPB 20:1;O2 +H	328.321	1.44192	8.758	0.000422169	0.229146	0.000296133	0.102675	1.42561	-
SPB 22:0;O2 +H	358.368	0.0126406	10.01	0.00120032	0.615705	0.000667651	0.0333402	1.79783	+

## Sheet: Table S.B.2. RPLC-HRMS
Table SB2. Feaures sampled with use of SPME fibers and analysed by RPLC-HRMS
Putative LipidIon	Observed m/z	Delta(ppm)	Retention time	average normalized area- C18	CV - C18	average normalized area - HLB	CV - HLB	ratio of average normalized area- C18:HLB	The F-teSHexCer
CE 11:0 +NH4	572.54	0.857689	13.166	0.00204154	0.220486	0.0011102	0.052097	1.8389	+
CE 13:0 +NH4	600.571	0.791438	13.634	0.000653825	0.030033	0.000393449	0.0554201	1.66178	-		Legend to the Table SB2:
CE 15:0 +NH4	628.603	0.00720646	14.057	0.000439302	0.03533	0.000285982	0.0537027	1.53612	-
CE 16:1 +NH4	640.602	0.48234	14.721	0.00281525	0.32841	0.0015345	0.0164399	1.83464	+		Hallmarks
CE 17:0 +NH4	656.634	0.591984	15.147	0.000300583	0.691865	9.87373e-05	0.0979869	3.04427	+				ratio two times higher for feature sampled with use of C18 than HLB fibers
CE 18:0 +NH4	670.651	1.62912	15.309	0.000217004	0.647191	9.34168e-05	0.0406621	2.32296	+				ratio two times lower for feature sampled with use of C18 than HLB fibers
CE 18:1 +NH4	668.634	0.601714	15.037	0.00250296	0.549261	0.0011442	0.061415	2.18751	+				peak area between C18 and HLB fibers SHexCeratiSHexCerically significantly different (p<0.05)
CE 18:2 +NH4	666.618	0.678444	14.808	0.00175185	0.551471	0.000843275	0.0630496	2.07743	+		+		standard deviation of peak area between C18 and HLB fibers statistically significantly different (p<0.05) - The F test significant
CE 20:1 +NH4	696.665	0.109485	15.348	0.000284367	0.291024	0.000156006	0.0829165	1.82279	+		-		standard deviation of peak area between C18 and HLB fibers is not statistically significantly different (p<0.05) - The F test unsignificant
CE 20:2 +NH4	694.649	0.950586	15.104	0.000309557	0.325385	0.000158253	0.0328788	1.95609	+
Cer 25:0;O3 +NH4	447.417	2.72217	12.562	0.00098494	0.365687	0.00155931	0.18334	0.631649	-		Abbreviations
Cer 25:1;O3 +NH4	445.4	0.0100359	12.089	0.000408226	0.112203	0.000300157	0.0938697	1.36004	-
Cer 27:0;O3 +NH4	475.447	0.00940168	13.105	0.000647564	0.160234	0.00100618	0.217733	0.643588	-		C18		Octadecyl
Cer 27:1;O3 +NH4	473.433	2.63886	12.688	0.00273431	0.12751	0.00218197	0.034075	1.25314	-		CV		Coefficient of variation
Cer 28:0;O5 +H	504.426	0.672101	8.796	0.00360304	0.344828	0.00279464	0.105374	1.28927	-		HLB		Hydrophilic-lipophylic balanced
Cer 28:1;O3 +NH4	487.448	2.51076	12.966	0.00177732	0.409823	0.00176007	0.0170158	1.0098	+		Lipids
Cer 29:0;O3 +NH4	503.479	2.39349	13.57	0.00112858	0.269038	0.00141287	0.17853	0.798788	-			CE	Cholesterol ester
Cer 29:0;O5 +H	518.441	0.262464	9.225	0.011003	0.170317	0.00826803	0.210338	1.33079	-			Cer	Ceramides
Cer 29:1;O3 +NH4	501.464	2.61014	13.219	0.00612645	0.091421	0.00440597	0.028547	1.39049	-			CerP	Ceramide phosphates
Cer 30:2;O3 +NH4	513.464	2.52992	13.061	0.000965859	0.11746	0.000706198	0.0229465	1.36769	+			Co	Coenzyme
Cer 30:4;O2 +H	476.41	0.451164	8.112	0.000392998	1.56792	2.61631e-05	0.207182	15.0211	+			DG	Diglycerides
Cer 31:0;O3 +NH4	531.511	2.35859	14.007	0.00093716	1.30988	0.001289	0.0926491	0.727042	+			GluSph	Glucosyl Sphingosine
Cer 31:1;O3 +NH4	529.495	2.43914	13.664	0.00768845	0.121075	0.00558514	0.0397126	1.37659	-			Hex2Cer	Dihexoyl ceramides
Cer 31:1;O4 +H	528.462	0.000889373	9.552	0.000298401	0.443445	0.000142621	0.046824	2.09227	+			HexCer	Hexoyl ceramides
Cer 31:2;O3 +NH4	527.479	2.22424	13.302	0.00614465	0.0614917	0.00435408	0.00635993	1.41124	+			PC	Phosphatidylocholines
Cer 31:4;O3 +NH4	523.448	2.22788	12.527	0.00051839	0.0686519	0.000367026	0.0307416	1.41241	-			PE	Phosphatidyloetanoloamines
Cer 32:1;O3 +NH4	543.511	2.19469	13.822	0.0044318	0.149028	0.00333919	0.120727	1.32721	-			PS	Phosphatidylserines
Cer 32:2;O3 +NH4	541.495	2.34243	13.51	0.00386359	0.104263	0.00248667	0.112352	1.55372	-			SHexCer	Sulfatides
Cer 32:3;O3 +NH4	539.48	2.45308	13.172	0.000613336	0.146846	0.0004096	0.0432826	1.4974	-			SM	Sphingomyelines
Cer 32:5;O3 +NH4	535.448	2.8214	12.398	0.000881418	0.159565	0.000591706	0.146247	1.48962	-			SPB	Sphingosines
Cer 33:1;O3 +NH4	557.526	1.84587	14.095	0.00638882	0.263	0.00371079	0.116567	1.72169	-			TG	Triglycerides
Cer 33:1;O4 +H	556.494	0.000844574	10.416	0.00128722	0.39364	0.000688365	0.0578974	1.86996	+
Cer 33:2;O3 +NH4	555.511	2.00833	13.746	0.0162922	0.133843	0.0105197	0.0396011	1.54872	-
Cer 33:2;O4 +H	554.479	1.73012	9.857	0.000253402	0.42811	0.000146397	0.0699379	1.73092	+
Cer 34:0;O3 +NH4	573.557	1.61518	14.526	0.000310554	0.626118	0.000554845	0.45692	0.559713	-
Cer 34:0;O4 +H	572.525	0.565014	11.257	0.00191825	0.375621	0.00342009	0.178641	0.560878	-
Cer 34:1;O3 +Na	576.496	0.680793	9.705	0.000366569	1.39678	8.84643e-05	0.0897751	4.1437	+
Cer 34:1;O3 +NH4	571.542	2.11867	14.22	0.0029417	0.274896	0.00197672	0.105612	1.48817	-
Cer 34:1;O4 +Na	592.491	1.02095	8.295	0.000170269	1.22056	6.69968e-05	0.16186	2.54145	+
Cer 34:2;O3 +NH4	569.526	1.92144	13.913	0.000293909	0.523912	0.000155212	0.0301835	1.89359	+
Cer 34:3;O3 +NH4	567.511	2.0648	13.606	0.00110635	0.143897	0.000713412	0.041243	1.55079	-
Cer 34:6;O2 +NH4	545.469	2.98767	13.667	0.000356945	0.370422	0.00021795	0.278765	1.63774	-
Cer 35:0;O4 +H	586.54	0.000801309	11.625	0.00396715	0.274525	0.00497978	0.172412	0.796652	-
Cer 35:1;O3 +NH4	585.558	1.77394	14.463	0.0026735	0.303241	0.00181901	0.0335174	1.46976	+
Cer 35:1;O4 +H	584.525	0.522056	11.176	0.00397772	0.349105	0.00237648	0.0912271	1.67378	+
Cer 35:2;O3 +NH4	583.542	1.70746	14.124	0.00711189	0.26426	0.00480795	0.0117082	1.47919	+
Cer 35:3;O5 +NH4	613.514	2.03452	6.301	0.000218212	0.173063	0.000689702	0.140516	0.316385	-
Cer 35:4;O3 +NH4	579.511	2.17274	13.544	0.00161651	0.27206	0.000677274	0.0740587	2.38678	+
Cer 35:5;O3 +NH4	577.495	2.31149	13.163	0.00196617	0.258469	0.00108013	0.0144443	1.82031	+
Cer 36:0;O3 +NH4	601.589	2.01538	14.861	0.000331584	0.39759	0.000522022	0.444866	0.635192	-
Cer 36:1;O3 +NH4	599.573	1.40617	14.58	0.00176927	0.108406	0.0011461	0.023753	1.54374	+
Cer 36:1;O4 +H	598.54	0.737474	11.476	0.00190404	0.362367	0.00115503	0.0429186	1.64847	+
Cer 36:2;O2 +H	564.535	0.655467	10.385	0.00148859	0.598161	0.000757622	0.457996	1.96481	-
Cer 36:2;O2 +Na	586.516	0.850596	10.414	0.00254104	0.546352	0.00154193	0.278127	1.64796	-
Cer 36:2;O3 +NH4	597.558	2.04314	14.287	0.00177253	0.258569	0.00117625	0.0729295	1.50694	-
Cer 36:2;O4 +H	596.524	0.628716	11.069	0.000618266	0.43969	0.000395891	0.06769	1.56171	+
Cer 36:3;O3 +NH4	595.542	1.61687	14.006	0.000820559	0.215611	0.000508536	0.0397293	1.61357	+
Cer 36:4;O3 +NH4	593.526	1.86525	13.747	0.000337342	0.148268	0.000211586	0.0876969	1.59435	-
Cer 36:7;O2 +NH4	571.484	1.48713	13.744	0.000632834	0.216805	0.000473918	0.0702421	1.33532	-
Cer 37:0;O4 +H	614.571	1.0031	12.2	0.0044665	0.200546	0.00464503	0.0578973	0.961565	-
Cer 37:1;O3 +NH4	613.589	1.51873	14.789	0.00171186	0.134164	0.00138412	0.0379354	1.23679	-
Cer 37:1;O4 +H	612.556	0.702376	11.764	0.00472429	0.154413	0.0031357	0.037396	1.50662	-
Cer 37:2;O3 +NH4	611.573	1.24345	14.502	0.00296381	0.242816	0.00202199	0.0556373	1.46579	+
Cer 37:2;O4 +H	610.54	0.834799	11.36	0.00202166	0.374731	0.00100182	0.163591	2.01799	-
Cer 37:3;O3 +NH4	609.557	1.45594	14.219	0.00162451	0.290759	0.00101499	0.0462682	1.60052	+
Cer 37:4;O3 +NH4	607.542	1.77395	13.963	0.00100984	0.157686	0.000661671	0.0375972	1.5262	+
Cer 37:5;O3 +NH4	605.526	1.76684	13.629	0.000481353	0.129048	0.000298487	0.0485723	1.61265	-
Cer 37:6;O3 +NH4	603.511	1.86817	13.327	0.000232089	0.0558243	0.00014425	0.0668509	1.60893	-
Cer 38:1;O2 +H	594.581	1.14526	11.62	0.000553216	0.628747	0.00033521	0.359595	1.65036	-
Cer 38:1;O3 +NH4	627.604	1.15193	14.919	0.000909634	0.209546	0.000704723	0.0238226	1.29077	+
Cer 38:1;O4 +H	626.572	0.425013	12.089	0.00083162	0.3134	0.000580773	0.0507651	1.43192	+
Cer 38:2;O3 +NH4	625.589	1.33461	14.641	0.000907543	0.200561	0.000594116	0.0594312	1.52755	-
Cer 38:6;O3 +NH4	617.526	1.6385	14.368	0.000525181	0.40289	0.000334902	0.00595718	1.56816	+
Cer 39:1;O3 +NH4	641.62	2.06844	15.078	0.000561815	0.291763	0.000418957	0.0818196	1.34099	-
Cer 39:1;O4 +H	640.587	0.92255	12.309	0.00217871	0.26134	0.0018925	0.146979	1.15124	-
Cer 39:1;O4 +Na	662.571	2.95321	11.95	0.00158812	0.377399	0.00116759	0.299643	1.36016	-
Cer 39:2;O3 +NH4	639.605	1.71604	14.802	0.000849887	0.128495	0.000700483	0.068851	1.21329	-
Cer 39:4;O3 +NH4	635.573	1.09616	14.305	0.000370546	0.241121	0.000249599	0.109738	1.48457	-
Cer 39:6;O3 +NH4	631.542	1.56592	14.541	0.00042025	0.330972	0.000266865	0.0528481	1.57477	+
Cer 40:0;O3 +H	624.629	0.622575	12.381	0.000184337	0.781227	0.000127629	0.166425	1.44432	+
Cer 40:5;O3 +NH4	647.573	1.5271	14.99	0.00236845	1.35983	0.00039801	0.0747507	5.95073	+
Cer 41:0;O4 +H	670.634	0.000700829	13.163	0.000347306	0.268384	0.000480278	0.155656	0.723134	-
Cer 41:0;O4 +Na	692.616	0.316316	11.875	8.80152e-05	0.583463	5.64547e-05	0.176879	1.55904	-
Cer 41:1;O2 +Na	658.611	0.00687811	13.881	5.56805e-05	0.273814	0.000951849	0.501239	0.0584973	+
Cer 41:1;O4 +Na	690.6	1.09487	11.212	8.33984e-05	0.697259	4.68621e-05	0.157086	1.77966	+
Cer 41:1;O4 +Na	690.601	0.00655951	6.546	0.000262841	0.105462	0.000147155	0.185244	1.78616	-
Cer 41:2;O3 +NH4	667.636	1.84183	15.096	0.000345605	0.255067	0.000189591	0.0601477	1.8229	+
Cer 41:6+hO +NH4	659.573	1.65318	14.875	0.000617441	0.436821	0.000319756	0.00816179	1.93098	+
Cer 42:0;O2 +H	652.66	0.803861	12.845	0.000258481	1.03917	0.00012083	0.143813	2.1392	+
Cer 42:0;O2 +Na	674.641	1.327	12.845	0.000246206	1.02198	0.000123379	0.08293	1.99553	+
Cer 42:0;O3 +H	668.655	0.00677479	12.403	0.000298984	0.78782	0.000184099	0.209581	1.62404	-
Cer 42:0;O3 +Na	690.636	1.54932	12.403	0.000215119	0.859019	0.000125744	0.231632	1.71077	+
Cer 42:1;O2 +H	650.644	0.819407	12.707	0.000627395	1.16473	0.000152477	0.169023	4.11468	+
Cer 42:1;O3 +Na	688.621	0.934307	12.44	0.000668389	1.46303	0.000101917	0.1286	6.55819	+
Cer 42:1;O4 +H	698.629	0.00648413	13.204	0.000249062	0.467123	0.000544534	0.316701	0.457386	-
Cer 42:1;O4 +Na	704.616	1.02472	11.531	0.000300067	0.981858	0.000142563	0.333329	2.10481	-
Cer 42:2;O2 +H	648.628	0.941924	12.241	0.000663468	0.590737	0.000529726	0.150213	1.25247	-
Cer 42:5;O3 +NH4	675.604	1.17255	15.304	0.000354722	0.788928	0.000128219	0.214768	2.76653	+
Cer 42:7;O3 +NH4	671.573	1.29035	14.807	0.000765762	0.636993	0.000423586	0.061468	1.80781	+
Cer 43:0;O4 +H	698.666	0.000672711	13.575	0.000485287	0.31406	0.000713206	0.119587	0.68043	-
Cer 43:0;O5 +Na	736.643	0.00063803	13.293	0.000579754	0.283435	0.000597374	0.0330376	0.970506	+
Cer 43:1;O4 +Na	718.631	0.767709	11.835	0.000207977	0.738381	9.03262e-05	0.179696	2.30251	+
Cer 43:1;O5 +H	712.645	0.0063566	13.45	0.00080429	0.515713	0.00165593	0.278808	0.485703	-
Cer 43:2;O3 +NH4	695.667	0.921038	15.374	0.000165668	0.319006	0.000101924	0.0263398	1.6254	+
Cer 43:2;O5 +H	710.629	0.00637463	13.164	0.000574006	0.332038	0.000673383	0.0497473	0.852421	-
Cer 43:4;O3 +H	658.613	0.000713621	13.913	6.176e-05	0.277791	0.000860946	0.464831	0.0717351	+
Cer 43:6;O3 +NH4	687.604	0.975446	15.191	0.000137694	0.337554	7.10293e-05	0.121176	1.93855	-
Cer 44:0;O3 +Na	718.667	1.24874	12.849	0.000237343	0.778242	0.000153643	0.295506	1.54477	-
Cer 44:0;O4 +H	712.681	0.000659481	13.737	0.000328759	0.300928	0.000406615	0.0562088	0.808526	-
Cer 44:0;O4 +Na	734.662	1.33677	12.644	0.000223427	0.929519	0.000121358	0.25445	1.84106	+
Cer 44:1;O2 +H	678.675	0.717771	13.141	0.000390119	1.38238	8.91797e-05	0.203139	4.37452	+
Cer 44:1;O2 +Na	700.657	0.590718	13.163	0.000514126	1.40379	8.94576e-05	0.172252	5.74715	+
Cer 44:1;O3 +Na	716.652	1.22035	12.895	0.000538309	1.4755	8.2316e-05	0.207361	6.53954	+
Cer 44:2;O2 +H	676.66	0.587659	12.398	0.000208488	0.734384	9.82946e-05	0.47023	2.12105	-
Cer 45:0;O4 +H	726.697	0.000646762	13.936	0.000210459	0.346235	0.000255123	0.0847837	0.824929	-
Cer 46:0;O2 +H	708.722	1.05644	13.642	0.000154879	0.416019	0.000111839	0.247415	1.38484	-
Cer 46:0;O2 +Na	730.703	1.82772	13.652	0.000145862	0.608521	9.87477e-05	0.176198	1.47712	-
Cer 48:0;O3 +Na	774.73	1.34694	13.629	0.000147034	0.414837	0.0001153	0.299058	1.27523	-
Cer 48:1;O4 +H	766.728	0.000612994	14.49	0.000254971	0.144409	0.000190901	0.0822472	1.33562	-
Cer 49:1;O4 +H	780.744	0.00060199	14.661	0.000309943	0.163063	0.000216231	0.145509	1.43339	-
CerP 24:0;O3 +Na	518.322	0.00669468	4.828	0.00107404	0.57963	0.000447329	0.486023	2.401	-
CerP 38:1;O4 +Na	728.52	0.00210015	9.193	0.00221744	0.721221	0.000915235	0.583082	2.42281	-
CerP 40:2;O3 +H	716.559	0.0021352	11.123	0.000181503	0.372038	0.000158139	0.15719	1.14775	-
CerP 41:2;O3 +Na	752.556	0.00461095	11.438	0.00956802	0.578103	0.00641775	0.241901	1.49087	-
CerP 41:3;O2 +NH4	729.591	0.00338546	9.347	0.00110081	0.544884	0.000663157	0.4069	1.65995	-
CerP 41:5;O3 +H	724.528	0.00211172	10.315	0.00179564	0.574918	0.00152033	0.343875	1.18109	-
CerP 41:5;O3 +Na	746.51	0.0046483	10.314	0.000294815	0.598958	0.000268417	0.399998	1.09834	-
CerP 42:0;O3 +H	748.621	0.852502	11.214	0.000713072	0.629561	0.000423817	0.40279	1.6825	-
CerP 42:1;O3 +H	746.606	0.00204927	10.666	0.00188966	0.614496	0.00110444	0.418191	1.71097	-
CerP 42:1;O4 +Na	784.583	0.00195008	10.786	0.00922178	0.653318	0.00662831	0.252961	1.39127	-
CerP 43:2;O2 +NH4	759.637	1.01032	10.719	0.00158427	0.610077	0.00126911	0.38064	1.24833	-
CerP 43:2;O3 +Na	780.588	0.00444537	11.985	0.000637476	0.318667	0.000638134	0.172716	0.998969	-
CerP 44:2;O3 +H	772.62	2.06277	11.306	0.000237183	0.438526	0.000189833	0.222529	1.24943	-
CerP 44:2;O3 +Na	794.603	1.1063	11.32	8.20293e-05	0.545917	6.04258e-05	0.364629	1.35752	-
CerP 45:2;O3 +H	786.637	0.00194499	12.492	0.000297527	0.439005	0.000276402	0.211693	1.07643	-
CerP 45:5;O3 +H	780.59	0.00196006	11.522	0.008764	0.531436	0.00567722	0.296589	1.54371	-
CerP 45:6;O3 +Na	800.556	0.00433449	11.045	0.000676981	0.951588	0.000754277	0.180663	0.897523	-
CerP 45:7;O3 +Na	798.541	0.00434543	10.984	0.00369824	0.586464	0.00255251	0.23057	1.44886	-
CerP 47:3;O2 +NH4	813.684	0.00303557	11.472	0.0029724	0.355373	0.002905	0.143027	1.0232	-
CerP 53:8;O2 +Na	892.655	0.00171399	10.702	0.000356072	0.539558	0.000350456	0.141223	1.01602	-
Co Q9 +H	795.629	0.00443674	11.714	0.0016486	0.352045	0.0015677	0.146261	1.0516	-
DG 20:0 +NH4	418.353	0.00112345	6.474	8.60739e-05	0.455046	0.000105178	0.477741	0.818367	-
DG 24:4 +Na	471.308	0.666386	6.208	0.000344661	0.361868	0.000257599	0.129364	1.33798	-
DG 28:1 +Na	533.418	0.0066177	9.539	0.00059217	0.447069	0.000309534	0.404123	1.9131	-
DG 29:0 +Na	549.449	0.00642462	10.479	0.000772087	0.634553	0.00127283	0.603396	0.606589	-
DG 29:0 +NH4	544.494	0.000863188	10.506	0.000515892	0.494222	0.00095545	0.247282	0.539947	-
DG 31:2 +NH4	568.493	1.64923	10.322	0.000293964	0.52361	0.000155717	0.0261944	1.8878	+
DG 33:2 +Na	601.48	0.526336	11.087	0.000562166	0.637778	0.000390693	0.190727	1.43889	-
DG 33:2 +NH4	596.525	0.000787897	11.069	0.000682549	0.398079	0.000396084	0.0678091	1.72324	+
DG 34:0 +H	597.545	0.00246006	12.228	0.000100301	0.321186	0.00010875	0.07688	0.922315	-
DG 34:0 +Na	619.526	1.65349	12.214	0.00316031	0.232121	0.00380114	0.0389237	0.831412	-
DG 35:1 +Na	631.527	0.344724	11.995	0.000645705	0.324787	0.000282831	0.476002	2.28301	-
DG 35:2 +Na	629.511	0.710576	11.714	0.000463814	0.445222	0.000241991	0.0459168	1.91666	+
DG 35:2 +NH4	624.556	0.822461	11.718	0.00047098	0.342806	0.000279731	0.0706556	1.68369	+
DG 36:1 +Na	645.543	0.00546827	12.314	0.00227651	0.286114	0.00180719	0.0695126	1.2597	-
DG 38:0 +Na	675.589	1.28754	13.163	0.000392239	0.310856	0.000597231	0.138782	0.656763	-
DG 38:0 +NH4	670.634	1.09719	11.906	0.000106615	0.66503	6.91431e-05	0.240599	1.54194	-
DG 38:5 +NH4	660.556	0.530872	11.472	0.000147914	0.308416	0.000111917	0.139829	1.32164	-
DG 40:0 +Na	703.62	1.30251	13.588	0.000490604	0.371762	0.000766246	0.185674	0.640269	-
DG 40:0 +NH4	698.665	1.00475	12.438	0.000154034	0.80297	7.43068e-05	0.342922	2.07294	-
DG 41:0 +Na	717.636	1.70637	13.706	0.00029276	0.392384	0.000413098	0.156814	0.708693	-
DG 41:0 +NH4	712.68	1.22726	12.644	0.000261808	0.915815	0.000129148	0.312042	2.02719	-
DG 42:0 +Na	731.651	1.42314	13.926	0.000166409	0.411729	0.000226601	0.139296	0.73437	-
DG 42:1 +Na	729.637	0.00483802	13.648	0.000334256	0.285133	0.000192289	0.141906	1.7383	-
DG 42:1 +NH4	724.681	0.695355	13.651	0.000329167	0.226048	0.000203393	0.10006	1.61838	-
DG 51:1 +NH4	850.822	0.000552407	15.296	0.000325258	0.204024	0.000236768	0.0945643	1.37374	-
DG O-22:3 +NH4	426.357	1.2145	4.823	0.00025185	0.382228	0.000168215	0.14372	1.49719	-
DG O-30:2 +H	523.471	1.98467	10.981	0.000337051	0.511987	0.000587586	0.45996	0.57362	-
DG O-36:2 +H	607.566	0.00581007	12.725	0.000302714	0.364298	0.000202063	0.450867	1.49812	-
DG P-33:1 +NH4	582.546	0.00777622	9.257	7.61005e-05	0.27654	0.000109655	0.328264	0.693997	-
DG P-34:2 +H	577.519	0.00611235	11.763	0.000457075	0.339225	0.000287802	0.0405487	1.58816	+
DG P-36:5 +H	599.503	1.05618	8.316	0.000144005	0.678308	8.16525e-05	0.288488	1.76363	-
DG P-38:2 +Na	655.564	0.0920069	12.801	0.000111166	0.637309	0.000129246	0.213991	0.860107	-
DG P-39:2 +NH4	664.623	0.947372	11.526	0.000331194	0.886142	0.000201845	0.191538	1.64083	+
DG P-41:0 +NH4	696.685	1.37293	12.846	0.000261195	0.745048	0.000158812	0.300978	1.64468	-
DG P-41:1 +NH4	694.67	1.28679	12.908	0.000416012	1.50188	5.86532e-05	0.161133	7.09274	+
DG P-43:2 +NH4	720.686	0.821575	12.572	0.000159774	0.801861	7.73649e-05	0.2355	2.0652	+
GluSph 20:1;O3 +NH4	523.397	2.41555	9.256	0.0242304	0.0761219	0.0183858	0.190147	1.31789	-
GluSph 22:1;O3 +NH4	551.427	0.00810625	10.121	0.000162941	0.831966	0.000131658	0.201371	1.2376	-
Hex2Cer 14:0;O3 +H	600.324	2.59046	10.028	0.000230538	0.466239	0.000214863	0.100729	1.07296	-
Hex2Cer 31:2;O2 +NH4	835.59	1.00526	9.93	0.000623909	0.499111	0.000451197	0.2173	1.38279	-
Hex2Cer 32:1;O4 +H	866.584	0.860773	10.8	0.00083132	0.624584	0.000670344	0.180486	1.24014	-
Hex2Cer 32:1;O5 +H	882.579	1.16013	10.8	0.000286421	0.681707	0.000223272	0.260065	1.28284	-
Hex2Cer 34:2;O2 +H	860.609	0.000546125	11.078	0.000750917	0.623443	0.00042781	0.403743	1.75526	-
Hex2Cer 34:2;O4 +H	892.6	0.430297	10.961	0.00123949	0.449478	0.00114141	0.0866724	1.08593	-
Hex2Cer 42:2;O2 +H	972.733	1.37584	11.421	0.000121338	1.71974	2.48397e-07	1.73205	488.483	+
HexCer 16:0;O3 +NH4	483.329	2.65883	6.353	0.00133998	0.355324	0.00133641	0.23876	1.00267	-
HexCer 19:0;O2 +NH4	509.381	2.77683	8.766	0.00432604	0.241192	0.00321015	0.1074	1.34762	-
HexCer 29:0;O3 +NH4	665.531	0.000796356	10.782	0.0001475	0.531551	0.000163946	0.0484653	0.899685	+
HexCer 30:3;O3 +NH4	673.498	1.95792	11.615	0.000118407	0.525211	0.000168831	0.232871	0.701332	-
HexCer 32:0;O5 +NH4	739.569	0.92542	10.425	0.00120357	0.513991	0.00105692	0.147003	1.13875	-
HexCer 32:2;O2 +NH4	687.553	2.34968	12.8	0.000225981	0.593803	0.00049949	0.216948	0.452423	-
HexCer 32:2;O4 +NH4	719.542	0.00621229	10.358	0.00182327	0.568732	0.0017523	0.561268	1.0405	-
HexCer 32:3;O3 +H	684.504	0.891476	11.941	0.000113841	0.398566	0.000104051	0.212832	1.09409	-
HexCer 32:3;O3 +NH4	701.529	2.72597	12.223	0.000191048	0.116511	0.000201383	0.0572376	0.948678	-
HexCer 33:0;O3 +NH4	721.594	0.209998	12.178	0.000501035	0.0892086	0.000544051	0.20528	0.920935	-
HexCer 34:0;O5 +NH4	767.6	0.962366	11.109	0.00273999	0.373253	0.00247696	0.141553	1.10619	-
HexCer 34:1;O4 +NH4	749.589	0.401916	12.416	0.000622836	0.294782	0.000734571	0.426726	0.847891	-
HexCer 34:3;O4 +NH4	745.559	2.87332	10.028	0.00110172	0.719369	0.000520326	0.50712	2.11737	-
HexCer 35:1;O2 +NH4	731.616	2.20817	13.593	0.000620734	0.245398	0.00101443	0.232997	0.611903	-
HexCer 36:0;O5 +NH4	795.631	0.793069	11.714	0.00166734	0.337223	0.00157617	0.147407	1.05784	-
HexCer 36:1;O3 +Na	766.58	0.00590936	9.929	0.000909577	0.363699	0.0011904	0.0940344	0.764095	-
HexCer 36:2;O2 +NH4	743.614	0.00601118	13.557	0.00122011	0.200841	0.00162953	0.0629025	0.74875	-
HexCer 36:2;O4 +NH4	775.604	0.00576325	11.669	0.000295233	0.449974	0.000455065	0.212757	0.648772	-
HexCer 37:0;O2 +H	744.634	1.48576	12.407	0.000875545	0.280718	0.000710378	0.172955	1.2325	-
HexCer 37:0;O3 +H	760.629	1.14999	11.261	0.000290689	0.475225	0.000252965	0.178404	1.14913	-
HexCer 37:2;O2 +NH4	757.63	0.00589998	13.727	0.0024869	0.206	0.00256209	0.0350222	0.970652	-
HexCer 38:1;O2 +NH4	773.662	0.639921	14.148	0.00250712	0.129668	0.00476009	0.199771	0.526695	-
HexCer 38:1;O3 +H	772.629	1.49385	10.733	0.000793796	0.490139	0.000726186	0.155098	1.0931	-
HexCer 38:1;O3 +Na	794.612	0.0057009	10.719	0.00163432	0.458912	0.00169755	0.110142	0.962748	-
HexCer 38:3;O2 +NH4	769.632	2.0991	13.656	0.00190768	0.290403	0.00217107	0.0497125	0.878684	-
HexCer 39:1;O2 +NH4	787.677	0.611316	14.287	0.00282899	0.148325	0.00505008	0.228272	0.560187	-
HexCer 39:1;O3 +H	786.644	1.12259	11.069	0.00022227	0.433466	0.000203565	0.282637	1.09188	-
HexCer 39:4;O2 +NH4	781.632	2.06687	13.606	0.000452019	0.234155	0.00045836	0.0348958	0.986167	+
HexCer 40:0;O2 +H	786.68	1.60565	11.776	0.000134027	0.443598	0.000201366	0.193709	0.665592	-
HexCer 40:0;O3 +Na	824.657	2.45052	11.624	0.00103859	0.399802	0.00131675	0.154116	0.788752	-
HexCer 40:1;O2 +H	784.665	1.38794	11.575	0.000933571	0.445016	0.000776735	0.16582	1.20192	-
HexCer 40:1;O2 +NH4	801.693	0.075321	14.462	0.00308276	0.131647	0.00500078	0.399276	0.616457	-
HexCer 40:1;O3 +H	800.66	1.20563	11.408	0.0088288	0.426121	0.00907877	0.112941	0.972467	-
HexCer 40:1;O4 +H	816.654	2.16977	14.236	0.000211254	0.173345	0.000218979	0.182058	0.964724	-
HexCer 40:2;O2 +NH4	799.677	0.614391	14.238	0.0084622	0.0806268	0.00821692	0.0560589	1.02985	-
HexCer 40:2;O4 +H	814.64	0.00556074	14.034	0.00017396	0.192304	0.000194068	0.118554	0.89639	-
HexCer 41:0;O3 +H	816.691	1.36792	11.915	0.000368882	0.406507	0.000366517	0.129075	1.00645	-
HexCer 41:0;O3 +Na	838.672	2.16495	11.906	0.000248256	0.417302	0.000308918	0.118658	0.80363	-
HexCer 41:1;O2 +NH4	815.709	0.445856	14.594	0.00299352	0.122433	0.00494736	0.363558	0.605073	-
HexCer 41:1;O3 +H	814.676	1.23764	11.714	0.00477786	0.441785	0.00456011	0.138565	1.04775	-
HexCer 41:2;O2 +NH4	813.693	0.1841	14.399	0.00647212	0.149597	0.00668081	0.0401198	0.968763	-
HexCer 41:3;O2 +NH4	811.677	0.253566	14.188	0.00552043	0.0765099	0.00505902	0.0919079	1.09121	-
HexCer 42:0;O3 +H	830.706	1.93711	12.183	0.000517375	0.504271	0.000640941	0.15561	0.807212	-
HexCer 42:1;O2 +H	812.696	1.19101	12.134	0.00239287	0.443665	0.00212438	0.313983	1.12639	-
HexCer 42:1;O2 +Na	834.678	1.84295	12.149	0.00220098	0.472502	0.00238613	0.152524	0.922405	-
HexCer 42:1;O3 +H	828.692	0.000567159	10.599	0.000219581	0.481195	0.00023248	0.13964	0.944515	-
HexCer 42:1;O3 +Na	850.673	1.4802	11.984	0.00764602	0.451037	0.00836347	0.0878978	0.914216	-
HexCer 42:1;O4 +H	844.685	2.47494	14.546	0.000176983	0.126695	0.000168204	0.00642349	1.05219	+
HexCer 42:2;O2 +H	810.682	0.00558789	10.126	0.000274524	0.489762	0.000279649	0.0932649	0.981672	-
HexCer 42:2;O2 +NH4	827.708	0.0486122	14.538	0.00908826	0.0787275	0.00883877	0.0558889	1.02823	-
HexCer 42:2;O3 +H	826.675	1.62176	11.469	0.00526195	0.487553	0.00581535	0.0827722	0.904838	-
HexCer 42:2;O3 +Na	848.657	1.63525	11.471	0.0067336	0.462679	0.00757019	0.0318258	0.889489	+
HexCer 42:2;O4 +H	842.67	2.22194	14.352	0.000163232	0.119755	0.000187642	0.168779	0.869915	-
HexCer 42:3;O2 +NH4	825.693	0.504848	14.355	0.00725061	0.0342988	0.00722339	0.0610647	1.00377	-
HexCer 42:3;O3 +H	824.659	2.84004	11.624	0.00102522	0.415434	0.00125419	0.13685	0.817436	-
HexCer 42:3;O3 +Na	846.643	0.00535054	11.069	0.000242998	0.547636	0.00032687	0.134936	0.743408	-
HexCer 42:4;O2 +NH4	823.678	0.617191	14.122	0.00320235	0.0755005	0.00300798	0.0320383	1.06462	-
HexCer 43:1;O2 +NH4	843.74	0.338689	14.875	0.00186853	0.198417	0.0031106	0.294525	0.600698	-
HexCer 43:2;O2 +H	824.697	0.657664	11.917	0.000213288	0.440314	0.000262107	0.13497	0.813743	-
HexCer 43:2;O2 +Na	846.678	1.38159	11.918	0.000369551	0.425735	0.000413534	0.118571	0.893642	-
HexCer 43:2;O2 +NH4	841.724	0.192712	14.668	0.00479603	0.112461	0.00454354	0.0662577	1.05557	-
HexCer 43:2;O3 +Na	862.673	1.69835	11.765	0.000268152	0.475158	0.000309467	0.0952129	0.866496	-
HexCer 43:2;O4 +H	856.687	0.00528781	14.488	0.000104592	0.232692	0.000136513	0.23711	0.766165	-
HexCer 43:3;O2 +NH4	839.708	0.209559	14.489	0.00450829	0.105215	0.00405571	0.0993093	1.11159	-
HexCer 43:4;O2 +NH4	837.693	0.496116	14.284	0.00182095	0.036492	0.00174592	0.0739187	1.04298	-
HexCer 44:1;O2 +NH4	857.755	0.20784	15.014	0.00166152	0.322398	0.00206966	0.198013	0.8028	-
HexCer 44:1;O3 +H	856.722	1.6849	12.505	0.000140236	0.605184	0.000128175	0.1443	1.0941	-
HexCer 44:1;O3 +Na	878.704	1.93455	12.508	0.00017355	0.590695	0.000186974	0.191273	0.928205	-
HexCer 44:2;O2 +NH4	855.74	0.266074	14.807	0.00500881	0.102635	0.00536558	0.166395	0.933507	-
HexCer 44:3;O2 +NH4	853.724	0.102234	14.598	0.00453528	0.0867436	0.00478689	0.139181	0.947438	-
HexCer 44:4;O3 +H	850.677	0.000552501	11.992	0.00749733	0.436417	0.00824351	0.0784102	0.909482	-
HexCer 44:6;O3 +H	846.644	2.10976	11.069	0.000243392	0.54363	0.000327734	0.137899	0.74265	-
HexCer 45:1;O2 +NH4	871.771	0.00547354	15.109	0.000733964	0.295934	0.00123841	0.292931	0.592668	-
HexCer 45:2;O2 +NH4	869.756	0.323351	14.937	0.00219385	0.271729	0.00234877	0.1104	0.93404	-
HexCer 45:3;O2 +NH4	867.74	0.0308438	14.749	0.00233431	0.0665732	0.00243171	0.064338	0.959947	-
HexCer 45:4;O2 +NH4	865.724	0.275171	14.56	0.00122799	0.00493288	0.0011745	0.0652444	1.04555	+
HexCer 46:1;O3 +H	884.755	0.000531221	14.134	0.000191817	0.152801	0.000814999	0.646792	0.235358	+
HexCer 47:1;O2 +NH4	899.802	0.373504	15.353	0.000293745	0.0248255	0.00144045	0.736745	0.203926	+
HexCer 47:2;O2 +NH4	897.787	0.221865	15.197	0.00117832	0.197808	0.00118003	0.0245101	0.998555	+
HexCer 47:3;O2 +NH4	895.771	0.246824	15.009	0.000942388	0.202063	0.000972815	0.080954	0.968723	-
HexCer 49:2;O2 +NH4	925.818	0.181343	15.434	0.00134958	0.176114	0.00138734	0.0413156	0.972788	-
HexCer 49:3;O2 +NH4	923.802	0.21711	15.239	0.000637572	0.121413	0.000645724	0.036268	0.987375	-
HexCer 50:0;O2 +H	926.838	0.00488758	14.368	0.000235006	0.626934	0.000268502	0.183411	0.875248	-
HexCer 50:4;O2 +NH4	935.802	0.00477665	15.192	0.00034609	0.144557	0.000339352	0.0877841	1.01985	-
HexCer 52:0;O2 +H	954.87	0.0047441	14.663	0.000332739	0.255171	0.000204347	0.412643	1.6283	-
PC 33:4 +Na	762.503	1.5896	9.885	0.000363044	0.56115	0.00024271	0.238757	1.49579	-
PC 35:5 +Na	788.519	1.49101	10.054	0.000508904	0.53763	0.000388971	0.142763	1.30833	-
PC 36:4 +Na	804.55	1.4109	9.76	0.00761585	0.629263	0.00485032	0.342159	1.57017	-
PC 37:6 +Na	814.536	0.00187837	10.626	0.0040061	0.615434	0.00312135	0.207759	1.28345	-
PC 38:6 +Na	828.55	1.33532	9.695	0.0058037	0.675396	0.00462418	0.278716	1.25508	-
PC 40:1 +H	844.679	0.00410807	12.143	0.000537346	0.487426	0.000511792	0.161616	1.04993	-
PC 40:2 +H	842.662	1.61481	11.683	0.000389473	0.457332	0.000371468	0.128147	1.04847	-
PC 40:4 +Na	860.614	0.0017778	11.078	0.000801767	0.648534	0.000433212	0.368986	1.85075	-
PC 40:6 +H	834.601	0.00415768	10.501	0.00721267	0.637407	0.00551568	0.226705	1.30767	-
PC 40:6 +Na	856.581	2.10669	10.5	0.00340307	0.633473	0.00278706	0.256673	1.22102	-
PC 42:2 +H	870.694	0.957364	12.215	0.000254369	0.490385	0.000260105	0.0547504	0.977945	+
PC 44:12 +Na	900.55	1.48515	9.257	0.000323805	0.79074	0.000203883	0.320464	1.58819	-
PC O-29:0 +Na	742.535	1.1478	9.606	0.000198554	0.626879	0.000129137	0.230313	1.53755	-
PC O-34:2 +Na	766.572	0.00452665	10.617	0.000123054	0.33852	0.000131333	0.109162	0.936962	-
PC O-36:1 +H	816.646	1.50855	11.562	0.00214227	0.463969	0.00185042	0.0883774	1.15772	-
PC O-36:1 +Na	838.63	0.0018244	11.069	0.00200004	0.58165	0.00121966	0.306631	1.63984	-
PC O-38:1 +H	844.678	1.26551	12.143	0.000535494	0.470601	0.000500797	0.139187	1.06928	-
PC P-31:1 +Na	724.525	0.00478934	10.783	0.000733885	0.358675	0.00066056	0.127256	1.111	-
PE 37:1 +Na	782.567	0.0019551	9.761	0.0155153	0.606375	0.00945006	0.345706	1.64183	-
PE 38:6 +Na	786.503	1.3939	9.857	0.00104031	0.621567	0.000714298	0.325163	1.4564	-
PE O-23:4 +Na	566.321	1.07452	4.509	0.000149655	0.530437	2.94493e-05	0.461143	5.08177	-
PE O-36:4 +H	726.543	0.00210586	10.412	0.000682572	0.540835	0.000432382	0.250392	1.57863	-
PE P-38:6 +Na	770.508	1.80536	10.252	0.00110085	0.583043	0.000808992	0.176382	1.36077	-
PE P-40:7 +Na	796.525	0.00435642	10.416	0.000640712	0.588604	0.000433925	0.326905	1.47655	-
PS 41:6 +Na	872.541	0.0017535	9.781	0.000163352	0.629104	0.000126957	0.276017	1.28667	-
SHexCer 32:0;O3 +H	770.508	0.00328355	10.26	0.00116039	0.593548	0.000791834	0.206147	1.46545	-
SHexCer 32:0;O3 +Na	792.49	0.192577	10.302	0.000278559	0.517792	0.000254291	0.0410693	1.09543	+
SHexCer 32:0;O4 +H	786.503	0.00314048	9.857	0.00104385	0.613746	0.000714466	0.32535	1.46102	-
SHexCer 34:0;O3 +H	798.539	0.297138	10.983	0.00369926	0.586523	0.00261744	0.26176	1.41331	-
SHexCer 34:0;O3 +Na	820.521	0.578319	10.992	0.000776608	0.49863	0.000679845	0.0937677	1.14233	-
SHexCer 34:0;O4 +H	814.534	0.40919	10.617	0.00411015	0.619088	0.00310274	0.207161	1.32468	-
SHexCer 34:1;O3 +H	796.524	0.502252	10.416	0.000642461	0.586464	0.000435689	0.321413	1.47458	-
SHexCer 34:1;O3 +Na	818.506	0.00301769	10.415	0.000215955	0.561975	0.000164288	0.176771	1.3145	-
SHexCer 34:1;O4 +H	812.517	2.38372	10.023	0.000268901	0.652128	0.000200198	0.262709	1.34318	-
SHexCer 34:2;O3 +H	794.508	0.00318436	10.466	0.000278951	0.418178	0.0002334	0.126401	1.19516	-
SHexCer 37:0;O4 +H	856.581	0.00288356	10.497	0.0031469	0.604244	0.00278757	0.256089	1.1289	-
SHexCer 37:3;O2 +Na	840.527	0.00301002	10.273	0.000336048	0.379043	0.000343867	0.057703	0.97726	+
SHexCer 38:5;O3 +H	844.524	0.230934	9.669	0.000277105	0.7234	0.000219279	0.160444	1.26371	-
SHexCer 40:1;O3 +H	880.617	1.37089	9.894	0.000238126	0.475053	0.000233128	0.154529	1.02144	-
SHexCer 42:1;O2 +H	892.653	1.80532	10.702	0.000356073	0.539562	0.000350601	0.141168	1.01561	-
SM 36:1;O2 +Na	753.587	1.5208	9.93	0.00993729	0.530669	0.00652703	0.287881	1.52248	-
SM 36:2;O2 +Na	751.572	0.850509	9.317	0.00116653	0.649466	0.00058852	0.499937	1.98214	-
SM 38:1;O2 +Na	781.618	1.19386	10.702	0.000848734	0.614251	0.000695114	0.375417	1.221	-
SM 42:1;O2 +H	815.7	0.227275	11.99	0.000630643	0.387828	0.00048819	0.21752	1.2918	-
SPB 16:1;O2 +H	272.258	1.6609	12.706	0.000243726	0.0319107	0.000160072	0.0529338	1.52261	-
SPB 17:0;O3 +H	304.284	1.55767	7.501	0.000577406	0.468738	0.000775325	0.144245	0.744728	-
SPB 18:1;O2 +Na	322.271	0.961549	4.878	0.000537769	0.575364	0.00025126	0.219225	2.14029	-
SPB 22:0;O2 +Na	380.349	1.24789	6.671	0.000361189	0.206746	0.000205561	0.127709	1.75709	-
SPB 24:0;O2 +H	386.399	1.16851	7.677	0.000745611	0.2704	0.000357033	0.187932	2.08835	-
SPB 24:0;O2 +Na	408.381	1.20638	7.675	0.00123337	0.18116	0.000664068	0.146758	1.8573	-
SPB 25:0;O2 +Na	422.396	0.921178	8.183	0.000654152	0.168682	0.000310718	0.253146	2.10529	-
TG 36:1 +Na	659.521	1.90799	12.264	0.000151242	0.565431	0.000396778	0.555158	0.381175	-
TG 36:1 +NH4	654.567	0.196524	12.288	0.000314835	0.538723	0.000481759	0.114119	0.653511	-
TG 38:1 +Na	687.552	1.80138	12.8	0.000280481	0.469825	0.000471174	0.317005	0.59528	-
TG 38:1 +NH4	682.598	0.60382	12.782	0.000412315	0.60061	0.000598425	0.012781	0.689001	+
TG 39:0 +Na	703.585	0.0020893	13.21	0.000109189	0.636812	0.000362102	0.338767	0.301541	-
TG 39:1 +Na	701.569	0.0020953	12.943	0.000134291	0.269575	0.000413065	0.556031	0.32511	+
TG 39:1 +NH4	696.614	0.00650289	12.966	0.00017966	0.409246	0.0002535	0.108487	0.708718	-
TG 40:0 +Na	717.6	1.0261	13.45	0.000292493	0.475011	0.00107793	0.296395	0.271347	-
TG 40:0 +NH4	712.644	0.958559	13.45	0.000695187	0.530692	0.00165477	0.278998	0.420111	-
TG 40:1 +Na	715.584	1.29137	13.199	0.000422446	0.348032	0.000831891	0.362741	0.507814	-
TG 40:2 +Na	713.568	1.44419	12.892	0.000124726	0.39854	0.00017014	0.0653044	0.733079	-
TG 40:2 +NH4	708.614	0.00639276	12.891	0.000191998	0.388709	0.000211164	0.0647056	0.909235	-
TG 41:0 +Na	731.616	0.65416	13.604	0.000583836	0.261122	0.00101901	0.224376	0.572945	-
TG 41:0 +NH4	726.66	1.12792	13.585	0.0010463	0.344285	0.00157301	0.181238	0.665155	-
TG 41:1 +Na	729.599	1.47202	13.316	0.000484366	0.303178	0.000611429	0.168803	0.792187	-
TG 41:1 +NH4	724.644	0.856981	13.357	0.000731761	0.368394	0.000729958	0.00774284	1.00247	+
TG 42:0 +Na	745.631	1.46218	13.811	0.0012285	0.392294	0.00190437	0.0817389	0.645095	-
TG 42:0 +NH4	740.675	1.15316	13.812	0.00262073	0.455202	0.00355675	0.307066	0.736833	-
TG 42:1 +Na	743.615	1.21845	13.565	0.00119782	0.154669	0.0015139	0.0930686	0.791212	-
TG 42:1 +NH4	738.66	1.33358	13.554	0.00206304	0.325882	0.00201835	0.108803	1.02214	-
TG 42:2 +Na	741.599	2.5092	13.302	0.000442126	0.305502	0.000468949	0.0489714	0.942802	-
TG 42:2 +NH4	736.643	2.40246	13.308	0.000580273	0.283061	0.000540517	0.106596	1.07355	-
TG 43:0 +Na	759.646	1.5706	13.968	0.002044	0.212773	0.00291322	0.158987	0.701629	-
TG 43:0 +NH4	754.691	1.45375	13.978	0.0043508	0.365006	0.00596616	0.165997	0.729247	-
TG 43:1 +Na	757.631	1.28	13.748	0.00229028	0.25349	0.0025521	0.0338697	0.897411	+
TG 43:1 +NH4	752.675	1.45744	13.715	0.00418179	0.332777	0.00404404	0.0492972	1.03406	+
TG 43:2 +Na	755.615	1.44567	13.494	0.000743443	0.250995	0.000729297	0.0227309	1.0194	+
TG 43:2 +NH4	750.66	1.29493	13.483	0.00107073	0.320443	0.000972832	0.0335887	1.10063	+
TG 44:0 +Na	773.663	0.00190005	14.138	0.00249561	0.194334	0.0045701	0.336764	0.546073	-
TG 44:0 +NH4	768.707	1.29448	14.134	0.00780576	0.09475	0.012249	0.178436	0.637257	-
TG 44:1 +Na	771.646	1.75073	13.911	0.00360215	0.30825	0.00318023	0.135814	1.13267	-
TG 44:1 +NH4	766.691	1.36381	13.911	0.00780167	0.442016	0.00633124	0.141702	1.23225	-
TG 44:2 +Na	769.631	1.30772	13.652	0.00218702	0.20107	0.00195689	0.0574039	1.1176	-
TG 44:2 +NH4	764.675	1.39973	13.683	0.00343336	0.354406	0.00317518	0.138847	1.08131	-
TG 44:3 +Na	767.616	0.00191502	13.403	0.000328123	0.281821	0.000338712	0.0502992	0.968738	-
TG 44:3 +NH4	762.66	0.879946	13.417	0.000474024	0.330111	0.000430651	0.0248488	1.10071	+
TG 45:0 +Na	787.679	0.00186624	14.287	0.00273107	0.212502	0.00495673	0.236937	0.550982	-
TG 45:0 +NH4	782.722	1.07646	14.287	0.00916635	0.231437	0.0147834	0.148726	0.620044	-
TG 45:1 +Na	785.662	1.58951	14.094	0.00536922	0.123112	0.0056164	0.0558797	0.95599	-
TG 45:1 +NH4	780.707	1.3225	14.095	0.0134368	0.305709	0.0131182	0.0537591	1.02429	-
TG 45:2 +Na	783.646	2.25221	13.862	0.00277863	0.225858	0.00291201	0.0375369	0.954199	-
TG 45:2 +NH4	778.69	2.33384	13.86	0.00462884	0.340361	0.00434257	0.0637254	1.06592	-
TG 45:3 +Na	781.631	1.39738	13.606	0.000450592	0.241227	0.000455565	0.0324656	0.989084	+
TG 45:3 +NH4	776.675	1.28811	13.602	0.00067818	0.224095	0.000636107	0.0215881	1.06614	+
TG 46:0 +Na	801.694	0.00183362	14.463	0.00239733	0.199291	0.00519397	0.452633	0.46156	-
TG 46:0 +NH4	796.737	1.7224	14.462	0.00936809	0.353964	0.0189708	0.306525	0.493817	-
TG 46:1 +Na	799.679	0.00183824	14.246	0.00728527	0.229011	0.00787348	0.0180544	0.925293	+
TG 46:1 +NH4	794.722	1.49927	14.238	0.0217011	0.251131	0.0218076	0.0507613	0.995119	-
TG 46:2 +Na	797.661	1.96322	14.029	0.00509262	0.179417	0.00562022	0.00536755	0.906124	+
TG 46:2 +NH4	792.706	1.72373	14.029	0.0115364	0.338318	0.0110817	0.096862	1.04104	-
TG 46:3 +Na	795.646	1.77241	13.796	0.00138267	0.221001	0.00145955	0.0503701	0.947327	-
TG 46:3 +NH4	790.691	1.31281	13.796	0.00227643	0.388991	0.0022235	0.0493566	1.0238	+
TG 47:0 +Na	815.71	0.00180211	14.594	0.00234664	0.195411	0.00505285	0.369352	0.464419	-
TG 47:0 +NH4	810.753	1.53372	14.592	0.00992033	0.348969	0.0173165	0.274992	0.572884	-
TG 47:1 +Na	813.694	0.00180658	14.395	0.00570976	0.160452	0.00675747	0.13249	0.844955	-
TG 47:1 +NH4	808.738	1.47988	14.409	0.0214599	0.258133	0.0207841	0.0516055	1.03252	-
TG 47:2 +Na	811.679	0.00181106	14.185	0.00484209	0.0694934	0.00531694	0.0571677	0.910691	-
TG 47:2 +NH4	806.722	1.62189	14.185	0.0124004	0.241281	0.0119876	0.0353499	1.03444	+
TG 47:3 +Na	809.661	1.81156	13.972	0.00140966	0.176702	0.00145606	0.0367319	0.968131	-
TG 47:3 +NH4	804.706	1.45755	13.978	0.00261057	0.361349	0.00250102	0.069901	1.0438	-
TG 48:0 +Na	829.726	0.00177167	14.756	0.00187496	0.32539	0.00320372	0.259027	0.585243	-
TG 48:0 +NH4	824.769	1.68171	14.753	0.00932112	0.315836	0.0201814	0.134699	0.461866	-
TG 48:1 +Na	827.71	0.00177598	14.54	0.007274	0.185834	0.00859173	0.0655003	0.846628	-
TG 48:1 +NH4	822.753	1.42926	14.539	0.024251	0.138222	0.0271281	0.0567087	0.893942	-
TG 48:1e +NH4	808.774	1.47054	14.964	0.000387293	0.136229	0.0002963	0.0543094	1.3071	-
TG 48:2 +Na	825.694	0.00178032	14.355	0.00640026	0.0565573	0.00682292	0.098934	0.938053	-
TG 48:2 +NH4	820.738	1.35027	14.355	0.0189731	0.241532	0.018241	0.0787539	1.04013	-
TG 48:3 +Na	823.679	0.00178468	14.122	0.00281781	0.122053	0.00299821	0.0306388	0.939831	-
TG 48:3 +NH4	818.722	1.33485	14.123	0.0063047	0.275663	0.00604892	0.0307662	1.04228	+
TG 48:4 +Na	821.663	0.00178905	13.915	0.000411421	0.152325	0.000407673	0.0560763	1.00919	-
TG 48:4 +NH4	816.706	1.39577	13.912	0.000681513	0.309115	0.000618988	0.0531831	1.10101	+
TG 49:0 +Na	843.741	0.00174224	14.874	0.00158866	0.273373	0.00277857	0.231162	0.571756	-
TG 49:0 +NH4	838.785	1.40997	14.861	0.00518981	0.354141	0.00976344	0.30948	0.531555	-
TG 49:1 +Na	841.726	0.00174641	14.667	0.0040962	0.0904272	0.00474481	0.179475	0.8633	-
TG 49:1 +NH4	836.769	1.67538	14.677	0.013892	0.275561	0.0146403	0.123477	0.948883	-
TG 49:2 +Na	839.71	0.0017506	14.481	0.00379449	0.169896	0.00460182	0.0675196	0.824563	-
TG 49:2 +NH4	834.753	2.07962	14.464	0.0128633	0.260007	0.012517	0.0551891	1.02766	-
TG 49:3 +Na	837.694	0.00175482	14.285	0.00155398	0.0232616	0.00174718	0.0777205	0.889421	-
TG 49:3 +NH4	832.737	1.68958	14.286	0.00417208	0.297052	0.0041481	0.0315581	1.00578	+
TG 49:7 +H	807.65	0.0416986	11.562	0.000718542	0.525083	0.000711107	0.117203	1.01046	-
TG 50:0 +Na	857.757	0.00171377	15.014	0.00128705	0.307635	0.00218887	0.188979	0.587995	-
TG 50:0 +NH4	852.8	1.31575	15.009	0.00364182	0.190843	0.00463024	0.172269	0.786531	-
TG 50:1 +Na	855.741	0.00171781	14.811	0.00375339	0.371171	0.00601573	0.0521284	0.62393	-
TG 50:1 +NH4	850.785	1.34078	14.807	0.0126182	0.236642	0.0112848	0.0608805	1.11815	-
TG 50:2 +Na	853.726	0.00172186	14.639	0.00387331	0.121112	0.00488623	0.124499	0.7927	-
TG 50:2 +NH4	848.769	1.67739	14.638	0.0158451	0.262955	0.015653	0.13686	1.01227	-
TG 50:3 +Na	851.71	0.00172594	14.418	0.00251082	0.0339757	0.00289226	0.0511464	0.868119	-
TG 50:3 +NH4	846.753	2.18819	14.427	0.00742877	0.316896	0.00715822	0.0450988	1.0378	+
TG 50:4 +Na	849.693	1.9083	14.242	0.000742638	0.251433	0.000713543	0.0534697	1.04078	-
TG 50:4 +NH4	844.737	1.67319	14.238	0.00182063	0.226268	0.00162926	0.0420363	1.11746	-
TG 51:0 +Na	871.773	0.00168622	15.109	0.000717987	0.196997	0.00119381	0.259306	0.601426	-
TG 51:0 +NH4	866.816	1.70053	15.11	0.00171955	0.209511	0.00242701	0.248317	0.708506	-
TG 51:1 +Na	869.757	0.00169013	14.919	0.00193109	0.0986279	0.00231106	0.0941489	0.835585	-
TG 51:1 +NH4	864.8	1.2492	14.919	0.00486325	0.205448	0.00465148	0.0727088	1.04553	-
TG 51:2 +Na	867.741	0.00169405	14.748	0.00194944	0.17825	0.00241883	0.0250332	0.805942	-
TG 51:2 +NH4	862.784	1.7611	14.754	0.00681923	0.305031	0.00679623	0.141087	1.00338	-
TG 51:3 +Na	865.726	0.001698	14.541	0.00104713	0.0542239	0.00114687	0.0553185	0.913034	-
TG 51:3 +NH4	860.769	1.91555	14.538	0.00342051	0.286433	0.00308046	0.10492	1.11039	-
TG 52:1 +Na	883.773	0.00166332	15.086	0.000512227	1.25306	0.00192553	0.0835466	0.266019	-
TG 52:1 +NH4	878.816	1.83007	15.072	0.00263767	0.558239	0.00395119	0.0397533	0.667564	+
TG 52:11 +H	841.636	2.5058	10.719	0.000794318	0.306551	0.000701159	0.290195	1.13286	-
TG 52:2 +Na	881.757	0.00166713	14.87	0.000928026	0.944581	0.00174734	0.194679	0.531107	-
TG 52:2 +NH4	876.8	1.58218	14.861	0.00469734	0.445812	0.00593194	0.212996	0.791872	-
TG 52:3 +Na	879.741	0.00167095	14.68	0.00126691	0.0289699	0.00174603	0.0926937	0.725594	-
TG 52:3 +NH4	874.784	1.93663	14.701	0.00478973	0.210502	0.00497346	0.0767339	0.963059	-
TG 53:0 +Na	899.802	1.80203	15.357	0.00074817	0.205321	0.00106362	0.0661065	0.703421	-
TG 53:0 +NH4	894.847	2.05613	15.358	0.00141018	0.272006	0.0022318	0.119716	0.631856	-
TG 53:1 +Na	897.788	0.00163736	15.199	0.00113182	0.277106	0.00122054	0.0881999	0.927312	-
TG 53:1 +NH4	892.831	1.88978	15.19	0.00195835	0.283178	0.00209858	0.11681	0.933182	-
TG 53:2 +Na	895.773	0.00164104	14.996	0.000890795	0.211997	0.00101329	0.02835	0.879112	+
TG 53:2 +NH4	890.816	1.62267	15	0.00206706	0.245293	0.00182715	0.0963191	1.13131	-
TG 53:3 +Na	893.757	0.00164474	14.811	0.000570469	0.023368	0.000567242	0.0600058	1.00569	-
TG 53:3 +NH4	888.8	1.79659	14.807	0.00144884	0.115365	0.00132635	0.156837	1.09235	-
TG 53:4 +Na	891.741	0.00164846	14.652	0.000233611	0.121224	0.000243943	0.155705	0.957645	-
TG 53:4 +NH4	886.784	1.82299	14.679	0.000666339	0.175747	0.000652675	0.108738	1.02094	-
TG 55:1 +Na	925.819	0.00158778	15.44	0.00134818	0.176728	0.00136761	0.0346789	0.985794	-
TG 55:1 +NH4	920.862	1.85148	15.442	0.00221008	0.303987	0.0023446	0.0368801	0.942626	+
TG 55:2 +Na	923.802	1.75521	15.238	0.000636759	0.13473	0.000621337	0.043811	1.02482	-
TG 55:2 +NH4	918.847	1.78786	15.251	0.00117997	0.262931	0.0011114	0.0781897	1.06169	-
TG 55:3 +Na	921.788	0.00159473	15.101	0.000256111	0.0867932	0.000257678	0.0823166	0.993919	-
TG 55:3 +NH4	916.831	1.93122	15.037	0.000526532	0.198577	0.000457392	0.0397519	1.15116	-
TG 56:2 +Na	937.819	0.00156747	15.386	0.000915807	0.110627	0.000944773	0.0267232	0.969341	-
TG 56:2 +NH4	932.862	1.95399	15.397	0.00156542	0.171069	0.00140752	0.0627264	1.11218	-
TG 56:3 +Na	935.804	0.00157084	15.189	0.00032765	0.165768	0.000305952	0.302384	1.07092	-
TG 56:3 +NH4	930.847	1.77977	15.191	0.000544209	0.476385	0.000530616	0.0499128	1.02562	+
TG 56:4 +NH4	928.831	1.72846	15.014	0.000444381	0.22953	0.000342936	0.0716261	1.29581	-
TG O-31:0 +Na	577.48	0.867113	11.289	0.00224986	0.44612	0.00460088	0.263538	0.489007	-
TG O-31:0 +NH4	572.525	0.000820925	11.257	0.00213138	0.336201	0.00346933	0.193012	0.614349	-
TG O-36:1 +NH4	640.587	0.000733701	12.309	0.00231765	0.258809	0.00189352	0.146857	1.22399	-
TG O-39:0 +Na	689.605	1.35045	13.379	0.00035309	0.295573	0.000544729	0.174722	0.648194	-
TG O-39:0 +NH4	684.65	0.000686482	13.392	0.000323678	0.960159	0.000131439	0.455883	2.46258	-
TG O-43:0 +NH4	740.712	1.13806	13.073	0.000174585	0.493088	0.000122628	0.316834	1.4237	-
TG O-48:2 +NH4	806.758	1.42817	14.749	0.000244214	0.0842595	0.000211223	0.0684138	1.15619	-
TG O-49:1 +NH4	822.789	2.03832	15.054	0.000345459	0.14793	0.00026768	0.0879251	1.29057	-
TG O-50:1 +Na	841.762	0.00419358	15.195	0.000329699	0.136466	0.000257639	0.0483663	1.27969	-
TG O-50:1 +NH4	836.805	1.85175	15.194	0.000520464	0.0777543	0.000379429	0.123482	1.3717	-
TG O-50:2 +NH4	834.789	1.80127	15.011	0.000508213	0.0436819	0.000378081	0.0542244	1.34419	-
TG O-52:1 +NH4	864.836	1.97243	15.432	0.000316833	0.204639	0.000247398	0.125766	1.28066	-
TG O-52:2 +NH4	862.821	1.63438	15.24	0.000413277	0.0507684	0.000321855	0.105752	1.28405	-
TG P-38:3 +NH4	662.572	0.000709357	11.95	0.0015723	0.398645	0.00117531	0.296832	1.33777	-
